# Supplementary material for: From Serendipity to Rational Identification of the 5,6,7,8-Tetrahydrobenzo[4,5]thieno[2,3-d]pyrimidin-4(3H)-one Core as a New Chemotype of AKT1 Inhibitors for Acute Myeloid Leukemia
Source: Pharmaceutics. 2022 Oct 26;14(11):2295. doi: 10.3390/pharmaceutics14112295 (PMC9698716; doi:10.3390/pharmaceutics14112295)
Supplement: Supplementary file 1 [file pharmaceutics-14-02295-s001.zip]

Archive with 1 entries (1 files):
- pharmaceutics-1917099-supplementary.pdf
